# Supplementary material for: Neonative Diploid-Polyploid Hotspots of Paspalum notatum: Identifying Novel Genetic Diversity for Conservation in South America
Source: Genes (Basel). 2025 Sep 16;16(9):1098. doi: 10.3390/genes16091098 (PMC12470053; doi:10.3390/genes16091098)
Supplement: Supplementary file 1 [file genes-16-01098-s001.zip]

Archive with 2 entries (2 files):
- genes-3780646 manuscript  revised  Table S1 VF.pdf
- genes-3780646 manuscript  revised FIGURE S1 Methodological  flow chart VF.tif
